# Supplementary material for: High-Temperature and Drought Stress Effects on Growth, Yield and Nutritional Quality with Transpiration Response to Vapor Pressure Deficit in Lentil
Source: Plants (Basel). 2021 Dec 28;11(1):95. doi: 10.3390/plants11010095 (PMC8747359; doi:10.3390/plants11010095)
Supplement: Supplementary file 1 [file plants-11-00095-s001.zip]

Archive with 1 entries (1 files):
- plants-1509024-supplementary.pdf
